# Supplementary material for: TNFα Induces DNA and Histone Hypomethylation and Pulmonary Artery Smooth Muscle Cell Proliferation Partly via Excessive Superoxide Formation
Source: Antioxidants (Basel). 2024 May 31;13(6):677. doi: 10.3390/antiox13060677 (PMC11200563; doi:10.3390/antiox13060677)
Supplement: Supplementary file 1 [file antioxidants-13-00677-s001.zip]

Archive with 1 entries (1 files):
- antioxidants-2985206-supplementary.pdf
